# Supplementary material for: Reduced cilia frequencies in human renal cell carcinomas versus neighboring parenchymal tissue
Source: Cilia. 2013 Jan 31;2:2. doi: 10.1186/2046-2530-2-2 (PMC3564780; doi:10.1186/2046-2530-2-2)
Supplement: Additional file 1 — Table S1. Sample data of parenchymal and RCC tissues. [file 2046-2530-2-2-S1.xlsx]

## Sheet: Sheet1
Parenchymal control tissue								RCC
	Core (nuclei)			Core (cilia)					Core (nuclei)			Core (cilia)
Sample#	#1	#2	#3	#1	#2	#3	Control_average % cilia	Pathology	#1	#2	#3	#1	#2	#3	Tumor_average % cilia	% Cilia remaining	Tumor_average % Ki67
# 1	1175	908	734	31	52	51	5.10447	Clear Cell RCC	N.a.	1154	N.a.	N.a.	3	N.a.	0.259965	5.0929	0
# 2	786	825	814	33	26	54	4.6613	Clear Cell RCC	N.a.	1348	1367	N.a.	8	0	0.296736	6.36595	1
# 3	826	711	898	20	13	37	2.79	Clear Cell RCC	N.a.	1036	1144	N.a.	6	5	0.508107	18.2117	0
# 4	928	892	1006	22	36	20	2.79821	Clear Cell RCC	768	855	862	3	13	5	0.83038	29.6754	1
# 5	928	483	670	25	29	56	5.68544	Clear Cell RCC	1863	2072	747	6	6	6	0.471616	8.29516	4
# 6	794	354	743	15	17	47	4.33905	Clear Cell RCC	N.a.	1463	1537	N.a.	12	9	0.702894	16.1993	0
# 7	N.a.	1015	1024	N.a.	56	25	2.65288	Clear Cell RCC	N.a.	1355	1024	N.a.	5	16	0.965752	36.4039	1.33
# 8	966	841	921	102	94	53	9.1636	Clear Cell RCC	934	1105	1165	10	5	5	0.650779	7.10179	5
# 9	1271	811	1099	45	62	55	5.39665	Clear Cell RCC	N.a.	710	892	N.a.	1	0	0.0704225	1.30493	1
# 10	852	900	N.a.	52	55	N.a.	6.1072	Clear Cell RCC	N.a.	1318	855	N.a.	4	11	0.79502	13.0178	0
# 11	1197	1051	1359	63	38	67	4.60295	Clear Cell RCC	885	587	709	5	2	3	0.442939	9.62294	3
# 12	730	972	974	62	78	40	6.87487	Clear Cell RCC	N.a.	784	811	N.a.	3	3	0.376283	5.47331	0.33
# 13	1242	1625	1483	49	60	53	3.73713	Clear Cell RCC	1478	1679	1540	4	6	3	0.274266	7.33893	2
# 14	1457	1231	N.a.	51	42	N.a.	3.4561	Clear Cell RCC	N.a.	1164	1634	N.a.	4	10	0.477819	13.8254	0
# 15	1311	969	1239	25	40	35	2.95326	Clear Cell RCC	783	1476	490	2	8	0	0.265811	9.00061	1
# 16	1446	1513	N.a.	48	45	N.a.	3.14686	Clear Cell RCC	N.a.	1616	N.a.	N.a.	9	N.a.	0.556931	17.698	1
# 17	1192	1048	1264	5	54	59	3.41329	Clear Cell RCC	N.a.	819	809	N.a.	4	2	0.36781	10.7758	0
# 18	856	625	810	42	38	70	6.54284	Clear Cell RCC	1289	1473	1266	6	9	12	0.674781	10.3133	1.5
# 19	665	728	1233	1	29	55	2.86485	Clear Cell RCC	2295	1951	N.a.	17	0	N.a.	0.37037	12.9281	1
# 20	837	726	934	56	25	50	5.16247	Clear Cell RCC	N.a.	N.a.	858	N.a.	N.a.	4	0.4662	9.03057	0.5
# 21	N.a.	1160	N.a.	N.a.	101	N.a.	8.7069	Clear Cell RCC	N.a.	1530	1905	N.a.	6	0	0.196078	2.25199	0.67
# 22	873	592	853	45	63	36	6.67231	Clear Cell RCC	2425	1915	2641	9	3	9	0.289524	4.33919	2
# 23	739	986	957	22	43	26	3.35162	Clear Cell RCC	793	1491	1289	2	2	4	0.232221	6.92861	0.17
# 24	884	883	868	41	50	23	4.31676	Clear Cell RCC	1927	1780	1698	6	0	0	0.103788	2.40431	0
# 25	648	858	690	58	106	38	8.93739	Clear Cell RCC	102	2	251	0	0	1	0.132802	1.48592	0
# 26	1508	2333	2088	49	24	61	2.39984	Clear Cell RCC	1418	1396	2486	22	9	5	0.799102	33.2982	2
# 27	842	912	1003	119	94	87	11.038	Clear Cell RCC	244	913	931	1	0	3	0.244023	2.21076	0
# 28	2025	2732	1831	15	37	86	2.26398	Clear Cell RCC	330	458	678	5	0	0	0.505051	22.3081	0
# 29	1828	1111	1520	11	78	81	4.31713	Clear Cell RCC	1298	1351	1483	14	15	11	0.97687	22.6278	0
# 30	938	969	1095	67	78	42	6.34267	Clear Cell RCC	1311	1083	974	1	6	4	0.346991	5.47073	2
# 31	2089	N.a.	2061	140	N.a.	111	6.04375	Clear Cell RCC	1055	1003	1078	7	2	3	0.380401	6.29411	1.75
# 32	871	1035	N.a.	54	56	N.a.	5.8052	Clear Cell RCC	N.a.	242	304	N.a.	0	0	0	0	1
# 33	972	1209	1064	71	8	21	3.3133	Clear Cell RCC	1497	2102	1945	6	4	3	0.248446	7.49844	2
# 34	N.a.	710	1322	N.a.	19	31	2.51049	Clear Cell RCC	1136	1400	1828	4	0	4	0.19031	7.58059	1
# 35	N.a.	1358	N.a.	N.a.	20	N.a.	1.47275	Clear Cell RCC	598	669	744	2	3	5	0.484974	32.9297	5
# 36	1676	858	1106	99	39	55	5.14175	Clear Cell RCC	1636	1417	610	1	2	4	0.286002	5.56234	2.67
# 37	605	669	681	28	53	51	6.67979	Clear Cell RCC	864	929	1217	5	8	7	0.671677	10.0554	1.33
# 38	1497	1202	1339	68	83	20	4.31374	Clear Cell RCC	490	646	420	0	0	0	0	0	0
# 39	948	857	948	45	32	50	4.58502	Clear Cell RCC	1405	1409	1265	0	0	0	0	0	0.5
# 40	2003	N.a.	N.a.	46	N.a.	N.a.	2.29656	Clear Cell RCC	1248	1260	1227	0	0	18	0.488998	21.2927	2
# 41	828	1103	973	82	45	66	6.9221	Clear Cell RCC	N.a.	732	784	N.a.	0	1	0.0637755	0.921331	0.33
# 42	1419	N.a.	1576	22	N.a.	29	1.69524	Clear Cell RCC	806	376	N.a.	4	0	N.a.	0.248139	14.6374	0.5
# 43	N.a.	1991	1658	N.a.	117	112	4.21052	Clear Cell RCC	1291	N.a.	N.a.	7	N.a.	N.a.	0.542215	12.8776	4
# 44	730	1216	1867	6	70	86	3.72827	Clear Cell RCC	1051	1549	1389	0	7	5	0.270625	7.25873	3
# 45	1228	1225	1132	60	58	60	4.97368	Clear Cell RCC	779	483	1096	0	0	4	0.121655	2.44597	1
# 46	1516	1342	1670	19	19	3	0.949579	Clear Cell RCC	968	571	711	3	1	0	0.161683	17.0268	2
# 47	N.a.	411	1236	N.a.	8	33	1.53879	Clear Cell RCC	1326	784	1463	0	0	0	0	0	1
# 48	806	917	1136	18	30	17	2.33376	Clear Cell RCC	N.a.	1375	1601	N.a.	2	4	0.197649	8.46915	2
# 49	1037	N.a.	1066	52	N.a.	26	3.72674	Clear Cell RCC	2447	2019	2362	0	0	0	0	0	3.67
# 50	N.a.	1067	720	N.a.	66	28	3.35815	Clear Cell RCC	1251	1658	2061	0	10	3	0.249566	7.43163	2
# 51	1311	1410	969	41	66	53	4.42593	Clear Cell RCC	2028	151	1970	0	0	0	0	0	1
# 52	1213	1257	1181	21	9	9	1.06977	Clear Cell RCC	1029	1810	1578	1	0	6	0.159137	14.8758	1.67
# 53	1075	1108	1032	72	34	72	5.581	Clear Cell RCC	1548	1263	982	0	0	0	0	0	1.67
# 54	933	N.a.	325	41	N.a.	6	3.12029	Clear Cell RCC	1107	1051	695	0	4	0	0.126863	4.06575	0
# 55	N.a.	1109	882	N.a.	10	6	0.527328	Clear Cell RCC	N.a.	1143	956	N.a.	3	1	0.183535	34.8047	0.2
# 56	N.a.	1302	860	N.a.	80	79	5.11015	Clear Cell RCC	443	1071	1267	6	3	4	0.650073	12.7212	2
# 57	1067	994	1045	58	71	28	5.08603	Clear Cell RCC	838	1016	N.a.	0	0	N.a.	0	0	0
# 58	N.a.	1163	1164	N.a.	2	131	2.65288	Clear Cell RCC	1547	1555	N.a.	3	4	N.a.	0.225579	8.50317	1
# 59	1227	1012	1358	88	104	81	7.80443	Clear Cell RCC	843	N.a.	1349	4	N.a.	15	0.793215	10.1637	2
# 60	1126	771	664	49	35	14	3.66656	Clear Cell RCC	1431	1255	1380	3	0	2	0.11819	3.22347	0.33
# 61	1309	2091	1398	145	83	168	9.02124	Clear Cell RCC	684	1010	614	7	12	2	0.845748	9.37507	1.67
# 62	1267	1835	2083	108	73	38	4.77552	Clear Cell RCC	554	1182	1581	2	10	2	0.444512	9.30814	1
# 63	1087	707	N.a.	85	67	N.a.	8.64817	Clear Cell RCC	N.a.	843	1087	N.a.	5	6	0.572549	6.62046	1.67
# 64	1442	921	628	38	75	75	7.57374	Clear Cell RCC	1814	1721	2170	9	7	5	0.377765	4.98783	5
# 65	N.a.	1042	1087	N.a.	23	112	2.65288	Clear Cell RCC	N.a.	1256	1208	N.a.	5	4	0.364607	13.7438	0
# 66	926	921	1088	51	53	49	5.25528	Clear Cell RCC	128	563	924	1	6	3	0.723882	13.7744	0.5
# 67	1194	1302	1141	108	62	57	6.26758	Clear Cell RCC	1460	981	1461	14	11	17	1.08127	17.2517	0.5
# 68	645	821	702	104	162	138	18.5047	Clear Cell RCC	1100	1107	1281	13	15	20	1.36604	7.3821	.
# 69	1121	1188	1377	82	164	121	9.96894	Clear Cell RCC	345	861	955	19	18	32	3.64954	36.6091	1.5
# 70	736	820	1026	157	140	124	16.8302	Clear Cell RCC	690	540	540	13	12	18	2.47987	14.7347	1
# 71	921	1044	1184	95	55	64	6.99616	Clear Cell RCC	617	939	888	61	38	38	6.0709	86.7747	0.5
# 72	677	N.a.	N.a.	64	N.a.	N.a.	9.45347	Clear Cell RCC	1255	1342	1295	22	20	24	1.69886	17.9708	1.33
# 73	1059	1350	1182	115	91	107	8.88417	Clear Cell RCC	759	643	473	7	4	9	1.14903	12.9335	0.5
# 74	894	924	917	86	80	124	10.6	Clear Cell RCC	1468	1306	1617	15	9	13	0.838294	7.90843	3.67
# 75	797	899	1115	128	137	178	15.7545	Clear Cell RCC	740	568	1105	6	12	8	1.21582	7.7173	2
# 76	1623	1139	1408	115	133	71	7.93506	Clear Cell RCC	1693	1808	1375	12	20	23	1.16257	14.6511	3
# 77	1329	1178	N.a.	59	81	N.a.	5.65774	Clear Cell RCC	826	766	835	6	11	10	1.12001	19.796	0.33
# 78	981	941	1460	51	25	40	3.53175	Clear Cell RCC	N.a.	528	294	N.a.	2	1	0.359462	10.178	2
# 79	855	838	754	77	109	100	11.7585	Clear Cell RCC	1210	1177	1254	4	6	5	0.413024	3.51255	0.8
# 80	1014	1000	833	93	124	63	9.71154	Clear Cell RCC	418	433	716	4	7	13	1.46307	15.0653	3
# 81	1066	1068	847	70	37	51	5.35076	Clear Cell RCC	1249	1067	1439	12	8	16	0.940806	17.5827	1
# 82	1226	1339	1150	91	52	111	6.98606	Clear Cell RCC	1402	1807	1026	9	15	14	0.945523	13.5344	1.25
# 83	1194	773	748	76	51	52	6.63823	Clear Cell RCC	652	1279	1169	7	3	4	0.550117	8.2871	0
# 84	1043	996	743	59	78	92	8.62344	Clear Cell RCC	1145	1222	1212	16	12	11	1.09566	12.7056	3
# 85	944	810	2053	67	63	83	6.30603	Clear Cell RCC	204	440	715	4	2	6	1.08483	17.2031	1.25
# 86	N.a.	1220	1323	N.a.	7	17	2.65288	Clear Cell RCC	1557	1458	1298	5	0	0	0.107043	4.03499	3.5
# 87	1335	N.a.	N.a.	56	N.a.	N.a.	4.19476	Clear Cell RCC	N.a.	N.a.	1555	N.a.	N.a.	0	0	0	12.67
# 88	1201	1170	1228	39	36	37	3.11242	Clear Cell RCC	N.a.	749	921	N.a.	8	9	1.02264	32.8569	2.33
# 89	1003	1087	1037	29	39	60	4.08837	Clear Cell RCC	1531	N.a.	1456	14	N.a.	6	0.663261	16.2231	2.33
# 90-97	N.a.	N.a.	N.a.	N.a.	N.a.	N.a.	N.a.	Papillair RCC	N.a.	N.a.	N.a.	N.a.	N.a.	N.a.	N.a.	N.a.	N.a.
# 98	822	1309	1252	92	41	60	6.37224	Oncocytoma	984	1020	842	5	2	0	0.234736	3.68373	X
# 99	1486	1243	N.a.	19	9	N.a.	1.00133	Oncocytoma	1051	928	943	5	6	3	0.480141	47.9504	X
# 100	N.a.	1241	N.a.	N.a.	62	N.a.	4.99597	Oncocytoma	2242	1885	N.a.	0	0	N.a.	0	0	1
# 101	1327	1011	1071	105	139	59	9.05674	Oncocytoma	1083	900	1006	3	2	3	0.265814	2.93498	0.33
# 102	1054	1238	1235	57	36	48	4.06751	Oncocytoma	1314	1256	963	5	0	0	0.126839	3.11835	0
# 103	889	938	766	106	89	84	10.7926	Oncocytoma	613	763	594	11	8	17	1.90163	17.6198	X
# 104	811	1024	N.a.	117	131	N.a.	13.6098	Chromophobe RCC	1561	1484	970	23	13	12	1.19551	8.78421	1.6
# 105	N.a.	1353	N.a.	N.a.	49	N.a.	3.62158	Chromophobe RCC	1734	1385	1770	8	6	4	0.373521	10.3138	1.67
# 106	1019	898	N.a.	54	28	N.a.	4.20868	Chromophobe RCC	618	2062	2246	3	4	7	0.330363	7.84957	7.5
# 107	1353	1036	1157	90	103	105	8.55639	Chromophobe RCC	1508	1086	1110	6	28	19	1.56262	18.2626	1
# 108	N.a.	909	1142	N.a.	9	58	2.65288	Chromophobe RCC	N.a.	2215	1604	N.a.	32	17	1.25227	47.2042	4
# 109	957	1005	1060	99	101	79	9.28247	Sarcomatoid	2384	1583	674	2	2	7	0.41627	4.48448	23.33
# 110	1039	1149	1785	121	125	95	9.28232	Sarcomatoid	1986	2842	2018	37	36	20	1.37361	14.7981	2.67
